# Supplementary material for: SARS-CoV-2 Droplet and Airborne Transmission Heterogeneity
Source: J Clin Med. 2022 May 6;11(9):2607. doi: 10.3390/jcm11092607 (PMC9099777; doi:10.3390/jcm11092607)
Supplement: Supplementary file 1 [file jcm-11-02607-s001.zip]

Archive with 1 entries (1 files):
- jcm-1675874-supplementary.pdf
